# Supplementary material for: A Pilot, Randomised, Placebo-Controlled, Double-Blind Trial of a Single Oral Dose of Ivermectin for Post-Exposure Prophylaxis of SARS-CoV-2
Source: Pharmaceutics. 2025 Sep 16;17(9):1205. doi: 10.3390/pharmaceutics17091205 (PMC12473430; doi:10.3390/pharmaceutics17091205)
Supplement: Supplementary file 1 [file pharmaceutics-17-01205-s001.zip]

Archive with 3 entries (3 files):
- Pharmaceutics_3782031R1_Supplementary Material S3.pdf
- Supplementary Material S1.pdf
- Supplementary Material S2.pdf
